# Supplementary material for: From Validation to Assessment of e-Health Literacy: A Study among Higher Education Students in Portugal
Source: Healthcare (Basel). 2024 Aug 15;12(16):1626. doi: 10.3390/healthcare12161626 (PMC11353653; doi:10.3390/healthcare12161626)
Supplement: Supplementary file 1 [file healthcare-12-01626-s001.zip]

Archive with 1 entries (1 files):
- healthcare-3101961-supplementary.pdf
